# Supplementary material for: VvSUN may act in the auxin pathway to regulate fruit shape in grape
Source: Hortic Res. 2022 Sep 6;9:uhac200. doi: 10.1093/hr/uhac200 (PMC9647697; doi:10.1093/hr/uhac200)
Supplement: supp_data_uhac200 [file supp_data_uhac200.zip]

Archive with 3 entries (3 files):
- SUP.table_S3.xlsx
- SUP.table_S4_8.10.xlsx
- supplementary_files_8.20_clean version.pdf
