# Supplementary material for: VvSUN may act in the auxin pathway to regulate fruit shape in grape
Source: Hortic Res. 2022 Sep 6;9:uhac200. doi: 10.1093/hr/uhac200 (PMC9647697; doi:10.1093/hr/uhac200)
Supplement: supp_data_uhac200 [file supp_data_uhac200.zip › SUP.table_S3.xlsx]

## Sheet: Sheet1
Gene_name	GeneID	readcount_VvSUN_1WBA	readcount_WT_1WBA	log2FoldChange	pval	padj	readcount_VvSUN_Anthesis	readcount_WT_Anthesis	log2FoldChange	pval	padj	readcount_VvSUN_5DPA	readcount_WT_5DPA	log2FoldChange	pval	padj	description
TAA1	101246927	181.651	300.952	-0.72837	8.9645e-06	9.8091e-05	#N/A	#N/A	#N/A	#N/A	#N/A	#N/A	#N/A	#N/A	#N/A	#N/A	L-tryptophan--pyruvate aminotransferase 1-like
YUCCA5	101265554	#N/A	#N/A	#N/A	#N/A	#N/A	#N/A	#N/A	#N/A	#N/A	#N/A	2.24394	37.6438	-4.0683	3.1224e-10	7.9989e-09	probable indole-3-pyruvate monooxygenase YUCCA5
YUCCA10	101261658	248.188	183.145	0.43845	0.0041041	0.022402	#N/A	#N/A	#N/A	#N/A	#N/A	#N/A	#N/A	#N/A	#N/A	#N/A	probable indole-3-pyruvate monooxygenase YUCCA10
GH3-4	101251833	1443.66	837.144	0.78618	8.1999e-19	3.2581e-17	#N/A	#N/A	#N/A	#N/A	#N/A	41.6514	93.8618	-1.1722	3.1032e-05	0.00033396	putative indole-3-acetic acid amido synthetase
GH3-10	101258495	1693.67	1507.79	0.16772	0.0069373	0.034639	#N/A	#N/A	#N/A	#N/A	#N/A	#N/A	#N/A	#N/A	#N/A	#N/A	putative indole-3-acetic acid-amido synthetase GH3-10
GH3.2	101246970	2407.25	3226.7	-0.42267	5.3933e-17	1.9003e-15	671.675	858.603	-0.35423	0.003172	0.003172	#N/A	#N/A	#N/A	#N/A	#N/A	indole-3-acetic acid-amido synthetase GH3.2
GH3-7	101258198	154.859	213.124	-0.46074	0.0055185	0.028621	#N/A	#N/A	#N/A	#N/A	#N/A	#N/A	#N/A	#N/A	#N/A	#N/A	indole-3-acetic acid-amido synthetase GH3.6-like
GH3-15	101264094	#N/A	#N/A	#N/A	#N/A	#N/A	1107.12	914.381	0.27594	0.020035	0.020035	678.14	282.907	1.2613	5.8263e-20	3.5564e-18	indole-3-acetic acid-amido synthetase GH3.6-like
ILR1-like 4	101249161	2277.09	2650.07	-0.21884	0.00012649	0.0010889	1002.07	685.572	0.54761	2.9463e-07	2.9463e-07	#N/A	#N/A	#N/A	#N/A	#N/A	IAA-amino acid hydrolase ILR1-like 4
ILR3	101247632	#N/A	#N/A	#N/A	#N/A	#N/A	#N/A	#N/A	#N/A	#N/A	#N/A	340.398	247.135	0.46192	0.003092	0.018441	transcription factor ILR3
ILR1-like 2	101266415	1329.94	1528.66	-0.2009	0.0022625	0.013542	310.151	235.215	0.39899	0.044086	0.044086	#N/A	#N/A	#N/A	#N/A	#N/A	IAA-amino acid hydrolase ILR1-like 2
ILR1-like 6	101267174	#N/A	#N/A	#N/A	#N/A	#N/A	969.438	514.417	0.91421	3.3374e-18	3.3374e-18	#N/A	#N/A	#N/A	#N/A	#N/A	IAA-amino acid hydrolase ILR1-like 6
PIN1	100527965	903.319	771.33	0.22789	0.0053686	0.02802	660.106	521.513	0.33999	0.0098867	0.0098867	192.268	501.57	-1.3833	1.3576e-19	8.1038e-18	auxin efflux carrier component 1
PIN2	101246077	2254.95	1855.25	0.28149	6.572e-07	8.6715e-06	#N/A	#N/A	#N/A	#N/A	#N/A	982.042	1316.61	-0.42297	0.00016168	0.0014538	PIN2/TERF1-interacting telomerase inhibitor 1
PIN3	100527967	#N/A	#N/A	#N/A	#N/A	#N/A	#N/A	#N/A	#N/A	#N/A	#N/A	72.5026	171.547	-1.2425	2.7052e-08	5.261e-07	auxin efflux carrier component 3
PIN5	100527969	374.934	460.815	-0.29755	0.0073293	0.036184	#N/A	#N/A	#N/A	#N/A	#N/A	#N/A	#N/A	#N/A	#N/A	#N/A	auxin efflux carrier component 5
PIN7	100527971	479.692	353.14	0.44187	6.6594e-05	0.00061161	310.795	237.97	0.38518	0.04663	0.04663	#N/A	#N/A	#N/A	#N/A	#N/A	auxin efflux carrier component 7
PIN9	100527974	493.131	371.089	0.41021	0.00019301	0.0015823	#N/A	#N/A	#N/A	#N/A	#N/A	110.788	246.905	-1.1562	1.1485e-09	2.7163e-08	auxin efflux carrier component 9
LAX2	100736477	#N/A	#N/A	#N/A	#N/A	#N/A	236.474	172.954	0.45129	0.03718	0.03718	84.0895	144.115	-0.77722	0.00056234	0.0043343	auxin transporter-like protein 2
LAX4	100736479	#N/A	#N/A	#N/A	#N/A	#N/A	119.058	71.2013	0.74169	0.0085268	0.0085268	#N/A	#N/A	#N/A	#N/A	#N/A	auxin transporter-like protein 4
ARF1	100736509	3394.44	2892.3	0.23096	2.2946e-06	2.7862e-05	#N/A	#N/A	#N/A	#N/A	#N/A	#N/A	#N/A	#N/A	#N/A	#N/A	auxin response factor 1
ARF2	778240	9725.03	8763.07	0.15027	4.5369e-05	0.00043242	#N/A	#N/A	#N/A	#N/A	#N/A	#N/A	#N/A	#N/A	#N/A	#N/A	auxin response factor 2A
ARF3	778363	1989.2	1732.43	0.19939	0.00072869	0.005078	#N/A	#N/A	#N/A	#N/A	#N/A	#N/A	#N/A	#N/A	#N/A	#N/A	auxin response factor 3
ARF4	778241	3557.24	2999.92	0.24583	3.1418e-07	4.3546e-06	604.227	468.301	0.36765	0.0083237	0.0083237	565.463	727.527	-0.36357	0.0039155	0.022548	auxin response factor 4
ARF5	100736448	1164.61	856.112	0.44398	2.9603e-09	5.4093e-08	#N/A	#N/A	#N/A	#N/A	#N/A	#N/A	#N/A	#N/A	#N/A	#N/A	auxin response factor 5
ARF7	100191131	596.021	766.851	-0.36358	3.9985e-05	0.00038556	2085.68	2977.42	-0.51354	1.191e-10	1.191e-10	956.133	689.822	0.47099	8.4053e-05	0.00081306	auxin response factor 7
ARF9	100736445	953.59	619.675	0.62186	1.2717e-13	3.541e-12	#N/A	#N/A	#N/A	#N/A	#N/A	91.861	411.666	-2.164	5.8479e-35	8.6706e-33	auxin response factor 9
ARF10	100529137	1235.1	1065.73	0.21279	0.0026517	0.01552	#N/A	#N/A	#N/A	#N/A	#N/A	#N/A	#N/A	#N/A	#N/A	#N/A	auxin response factor 10A
ARF19-1	100736463	1365.6	1152.18	0.24517	0.00032679	0.0025218	1693.59	1462.48	0.21167	0.048196	0.048196	1337.01	1640.38	-0.29502	0.006462	0.034264	auxin response factor 19b
ARF8a	100736450	#N/A	#N/A	#N/A	#N/A	#N/A	2167.68	1855.23	0.22455	0.022595	0.022595	#N/A	#N/A	#N/A	#N/A	#N/A	auxin response factor 8a
ARF12	100736462	#N/A	#N/A	#N/A	#N/A	#N/A	287.754	206.83	0.47639	0.022665	0.022665	#N/A	#N/A	#N/A	#N/A	#N/A	auxin response factor 12
ARF19B	100736463	1365.6	1152.18	0.24517	0.00032679	0.0025218	1693.59	1462.48	0.21167	0.048196	0.048196	1337.01	1640.38	-0.29502	0.006462	0.034264	auxin response factor 19b
ARF19	100498663	#N/A	#N/A	#N/A	#N/A	#N/A	1745.74	2107.48	-0.27169	0.0057996	0.0057996	#N/A	#N/A	#N/A	#N/A	#N/A	auxin response factor 19a
ARF18	101255336	#N/A	#N/A	#N/A	#N/A	#N/A	#N/A	#N/A	#N/A	#N/A	#N/A	231.572	329.286	-0.50788	0.0017126	0.011261	auxin response factor 18
IAA1	101055541	668.507	533.476	0.32552	0.0004994	0.0036823	#N/A	#N/A	#N/A	#N/A	#N/A	224.118	318.25	-0.5059	0.0016814	0.011088	IAA1
IAA2	101055542	92.9722	45.8652	1.0194	0.00018209	0.0014998	#N/A	#N/A	#N/A	#N/A	#N/A	2.69164	25.3268	-3.2341	4.271e-06	5.5586e-05	auxin-responsive protein IAA2
IAA3	543540	952.942	1879.79	-0.98011	4.1754e-50	4.3001e-48	1043.27	1303.59	-0.32138	0.0019258	0.0019258	#N/A	#N/A	#N/A	#N/A	#N/A	IAA3 protein
IAA4	101255303	468.631	350.126	0.42058	0.00019869	0.0016246	#N/A	#N/A	#N/A	#N/A	#N/A	1194.23	869.657	0.45757	6.6302e-05	0.00065789	auxin-responsive protein IAA4
IAA7	543542	#N/A	#N/A	#N/A	#N/A	#N/A	2258.7	2931.82	-0.3763	4.8351e-06	4.8351e-06	390.654	268.149	0.54285	0.00029463	0.002472	IAA7 protein
IAA8	101055543	#N/A	#N/A	#N/A	#N/A	#N/A	#N/A	#N/A	#N/A	#N/A	#N/A	1766.16	1313.95	0.42671	7.874e-05	0.00076704	auxin-responsive protein IAA8
IAA9	543750	#N/A	#N/A	#N/A	#N/A	#N/A	#N/A	#N/A	#N/A	#N/A	#N/A	3751.78	4642.89	-0.30745	0.0018202	0.011864	auxin-responsive protein IAA9
IAA12	101055545	1005.41	632.188	0.66936	4.3284e-12	1.0507e-10	#N/A	#N/A	#N/A	#N/A	#N/A	113.249	201.009	-0.82776	2.8257e-05	0.00030632	auxin-responsive protein IAA12
IAA13	101055546	415.68	242.091	0.77992	0.00015386	0.0012939	#N/A	#N/A	#N/A	#N/A	#N/A	150.307	229.486	-0.61049	0.00071216	0.0053153	auxin-responsive protein IAA13
IAA14	101055547	#N/A	#N/A	#N/A	#N/A	#N/A	71.3608	132.775	-0.89577	0.035182	0.035182	34.133	119.722	-1.8104	6.3289e-11	1.7595e-09	IAA14
IAA21	100736480	56.1285	25.3145	1.1488	0.0085208	0.040849	#N/A	#N/A	#N/A	#N/A	#N/A	#N/A	#N/A	#N/A	#N/A	#N/A	AUX/IAA 2
IAA27	543541	#N/A	#N/A	#N/A	#N/A	#N/A	#N/A	#N/A	#N/A	#N/A	#N/A	1073.86	875.28	0.29498	0.009906	0.048326	auxin-responsive protein IAA27
IAA36	101055556	#N/A	#N/A	#N/A	#N/A	#N/A	#N/A	#N/A	#N/A	#N/A	#N/A	20.9375	109.614	-2.3883	7.7717e-08	1.3999e-06	IAA36
SAUR32	101055592	#N/A	#N/A	#N/A	#N/A	#N/A	#N/A	#N/A	#N/A	#N/A	#N/A	357.244	268.006	0.41464	0.0075886	0.039088	auxin-responsive protein SAUR32
SAUR32a	101263158	#N/A	#N/A	#N/A	#N/A	#N/A	1664.56	2105.09	-0.33874	0.0001606	0.0001606	667.269	394.641	0.75773	1.1149e-07	1.9533e-06	auxin-responsive protein SAUR32
SAUR36-like	101258390	#N/A	#N/A	#N/A	#N/A	#N/A	#N/A	#N/A	#N/A	#N/A	#N/A	168.002	92.5933	0.8595	4.4505e-05	0.00046194	auxin-responsive protein SAUR36-like
SAUR50a	101247499	#N/A	#N/A	#N/A	#N/A	#N/A	#N/A	#N/A	#N/A	#N/A	#N/A	96.975	52.6601	0.8809	0.0011718	0.008173	auxin-responsive protein SAUR50
SAUR50b	101250954	#N/A	#N/A	#N/A	#N/A	#N/A	#N/A	#N/A	#N/A	#N/A	#N/A	43.9969	13.7762	1.6752	0.00011406	0.0010663	auxin-responsive protein SAUR50
SAUR50	101247499	#N/A	#N/A	#N/A	#N/A	#N/A	#N/A	#N/A	#N/A	#N/A	#N/A	96.975	52.6601	0.8809	0.0011718	0.008173	auxin-responsive protein SAUR50
SAUR50-like	101252288	373.783	229.937	0.70096	9.8772e-08	1.4733e-06	#N/A	#N/A	#N/A	#N/A	#N/A	58.8096	117.185	-0.99467	8.5863e-05	0.00082852	auxin-responsive protein SAUR50-like
SAUR68-like	101259790	6.41749	0	Inf	0.0057182	0.029488	#N/A	#N/A	#N/A	#N/A	#N/A	#N/A	#N/A	#N/A	#N/A	#N/A	auxin-responsive protein SAUR68-like
SAUR71-like	101257321	36.5376	12.1675	1.5863	0.00089525	0.0060809	41.9262	17.03	1.2998	0.012506	0.012506	#N/A	#N/A	#N/A	#N/A	#N/A	auxin-responsive protein SAUR71-like
SAUR71	101255313	#N/A	#N/A	#N/A	#N/A	#N/A	87.6401	49.573	0.82204	0.018421	0.018421	#N/A	#N/A	#N/A	#N/A	#N/A	auxin-responsive protein SAUR71
SAUR76	101266965	111.58	184.129	-0.72263	8.3543e-05	0.00074958	51.1281	92.635	-0.85744	0.0091635	0.0091635	#N/A	#N/A	#N/A	#N/A	#N/A	auxin-responsive protein SAUR76
SAUR78	101268293	186.366	297.557	-0.67503	3.5513e-06	4.1536e-05	#N/A	#N/A	#N/A	#N/A	#N/A	#N/A	#N/A	#N/A	#N/A	#N/A	auxin-responsive protein SAUR78
TIR1-like protein	100316892	1936.46	1735.83	0.1578	0.007561	0.037145	#N/A	#N/A	#N/A	#N/A	#N/A	#N/A	#N/A	#N/A	#N/A	#N/A	TIR1-like protein
