# Supplementary material for: VvSUN may act in the auxin pathway to regulate fruit shape in grape
Source: Hortic Res. 2022 Sep 6;9:uhac200. doi: 10.1093/hr/uhac200 (PMC9647697; doi:10.1093/hr/uhac200)
Supplement: supp_data_uhac200 [file supp_data_uhac200.zip › SUP.table_S4_8.10.xlsx]

## Sheet: Sheet3
gene_id	readcount_VvSUN_1WBA	readcount_WT_1WBA	log2FoldChange	pval	padj	readcount_VvSUN_Anthesis	readcount_WT_Anthesis	log2FoldChange	pval	padj	readcount_VvSUN_5DPA	readcount_WT_5DPA	log2FoldChange	pval	padj	Symbol	description
gene-LOC101260279	#N/A	#N/A	#N/A	#N/A	#N/A	136.93	261.576	-0.9338	1.0102e-08	1.0102e-08	52.6049	17.1569	1.6164	0.00018931	0.00018931	LOC101260279	nucleobase-ascorbate transporter 4-like
gene-LOC101254519	#N/A	#N/A	#N/A	#N/A	#N/A	6775.97	7656.88	-0.17633	0.0052975	0.0052975	#N/A	#N/A	#N/A	#N/A	#N/A	LOC101254519	vacuolar cation/proton exchanger 3
gene-LOC101266554	84.4354	168.22	-0.99443	6.8256e-06	7.6358e-05	22.2488	56.0774	-1.3337	0.00017779	0.00017779	#N/A	#N/A	#N/A	#N/A	#N/A	LOC101266554	S-type anion channel SLAH2-like
gene-DDTFR18	1525.24	694.224	1.1356	9.9669e-54	1.1035e-51	5310.19	3962.83	0.42223	4.0108e-10	4.0108e-10	1347.81	548.241	1.2977	8.2696e-28	8.2696e-28	DDTFR18	ripening regulated protein DDTFR18
gene-LOC101244210	1672.47	2444.95	-0.54783	1.9291e-22	9.1903e-21	3485.83	4481.21	-0.36239	1.1857e-07	1.1857e-07	#N/A	#N/A	#N/A	#N/A	#N/A	LOC101244210	probable aquaporin NIP5-1-like
gene-LOC101260859	1509.6	1271.18	0.248	0.00014071	0.0011958	1428.83	1173.34	0.28422	0.0006928	0.0006928	#N/A	#N/A	#N/A	#N/A	#N/A	LOC101260859	U-box domain-containing protein 3
gene-LOC101259125	580.763	913.255	-0.65307	2.0129e-14	5.9229e-13	889.44	1146.27	-0.36598	4.1045e-05	4.1045e-05	#N/A	#N/A	#N/A	#N/A	#N/A	LOC101259125	probable metal-nicotianamine transporter YSL7
gene-LOC101254175	825.147	1432.69	-0.796	1.8803e-28	1.145e-26	3952.9	5614.78	-0.50632	4.6783e-14	4.6783e-14	4952.32	3576.24	0.46966	1.7775e-06	1.7775e-06	LOC101254175	L-type lectin-domain containing receptor kinase VIII.2
gene-LOC101248938	#N/A	#N/A	#N/A	#N/A	#N/A	398.714	591.309	-0.56856	8.3493e-07	8.3493e-07	#N/A	#N/A	#N/A	#N/A	#N/A	LOC101248938	equilibrative nucleotide transporter 3-like
gene-LOC101248496	#N/A	#N/A	#N/A	#N/A	#N/A	653.53	164.054	1.9941	7.5315e-55	7.5315e-55	258.776	135.922	0.92893	3.764e-07	3.764e-07	LOC101248496	putative E3 ubiquitin-protein ligase RING1a
gene-LOC101262516	#N/A	#N/A	#N/A	#N/A	#N/A	98.9722	53.9773	0.87467	0.00051061	0.00051061	#N/A	#N/A	#N/A	#N/A	#N/A	LOC101262516	protein NRT1/ PTR FAMILY 1.1-like
gene-RPS17	2289.49	2026.79	0.17583	0.0016139	0.010109	757.605	616.001	0.29851	0.0023794	0.0023794	625.61	836.877	-0.41975	0.00058567	0.00058567	RPS17	40S ribosomal protein S17
gene-LOC101246375	#N/A	#N/A	#N/A	#N/A	#N/A	6672.94	5070.89	0.39608	2.7915e-09	2.7915e-09	#N/A	#N/A	#N/A	#N/A	#N/A	ABCC1	ABC transporter C family member 1
gene-LOC109120519	#N/A	#N/A	#N/A	#N/A	#N/A	1566.71	1977.81	-0.33616	2.385e-05	2.385e-05	#N/A	#N/A	#N/A	#N/A	#N/A	LOC109120519	ATP synthase subunit b', chloroplastic
gene-LOC101266441	207.896	132.826	0.64633	0.00015836	0.0013261	289.884	427.494	-0.56043	1.3674e-05	1.3674e-05	#N/A	#N/A	#N/A	#N/A	#N/A	LOC101266441	protein DETOXIFICATION 42-like
gene-LOC101250479	#N/A	#N/A	#N/A	#N/A	#N/A	316.024	213.063	0.56876	0.0020781	0.0020781	183.187	250.885	-0.45371	0.0079728	0.0079728	LOC101250479	AAA-ATPase At3g50940-like
gene-LOC101258533	2019.82	3228.71	-0.67673	8.3675e-39	6.7939e-37	23.6508	4.48593	2.3984	0.0002498	0.0002498	#N/A	#N/A	#N/A	#N/A	#N/A	LOC101258533	stress-induced protein KIN2-like
gene-LOC101252698	#N/A	#N/A	#N/A	#N/A	#N/A	488.737	274.603	0.83171	4.3742e-11	4.3742e-11	275.376	192.815	0.51419	0.0026047	0.0026047	LOC101252698	purine permease 3-like
gene-LOC101250504	#N/A	#N/A	#N/A	#N/A	#N/A	31.4605	4.02149	2.9677	4.4173e-07	4.4173e-07	#N/A	#N/A	#N/A	#N/A	#N/A	LOC101250504	protein NRT1/ PTR FAMILY 1.2-like
gene-LOC101250102	#N/A	#N/A	#N/A	#N/A	#N/A	260.748	345.143	-0.40454	0.0039383	0.0039383	#N/A	#N/A	#N/A	#N/A	#N/A	#N/A	#N/A
gene-LOC101257865	#N/A	#N/A	#N/A	#N/A	#N/A	862.273	1157.27	-0.42451	2.3028e-06	2.3028e-06	689.529	893.929	-0.37455	0.0017228	0.0017228	LOC101257865	potassium transporter 2
gene-LOC101262737	4328.65	5244	-0.27675	9.8408e-11	2.1059e-09	20551.9	23380.1	-0.18601	0.0042844	0.0042844	577.582	1186.19	-1.0382	4.4792e-18	4.4792e-18	LOC101262737	uncharacterized LOC101262737
gene-pcna	1224.71	971.465	0.3342	3.6638e-06	4.2763e-05	290.977	180.873	0.68593	7.1089e-06	7.1089e-06	109.999	312.237	-1.5052	5.2765e-17	5.2765e-17	pcna	proliferating cell nuclear antigen
gene-LOC101248180	#N/A	#N/A	#N/A	#N/A	#N/A	130.813	77.6309	0.7528	0.00058588	0.00058588	#N/A	#N/A	#N/A	#N/A	#N/A	LOC101248180	potassium channel SKOR-like
gene-LOC101246700	#N/A	#N/A	#N/A	#N/A	#N/A	2217.91	2835.27	-0.35428	0.0022431	0.0022431	#N/A	#N/A	#N/A	#N/A	#N/A	LOC101246700	inositol transporter 4-like
Novel00538	147.224	26.0714	2.4975	1.8457e-16	6.2822e-15	2444.31	1397.46	0.80662	1.1096e-25	1.1096e-25	735.636	65.0224	3.5	2.5536e-98	2.5536e-98	-	-
gene-LOC101267094	#N/A	#N/A	#N/A	#N/A	#N/A	1515.97	1993.01	-0.39471	1.3052e-05	1.3052e-05	#N/A	#N/A	#N/A	#N/A	#N/A	LOC101267094	cationic amino acid transporter 8, vacuolar
gene-LOC101250019	#N/A	#N/A	#N/A	#N/A	#N/A	483.832	378.341	0.35482	0.0039598	0.0039598	#N/A	#N/A	#N/A	#N/A	#N/A	LOC101250019	nucleotide-sugar transporter family protein
gene-LOC101253448	#N/A	#N/A	#N/A	#N/A	#N/A	545.817	671.696	-0.29939	0.0041666	0.0041666	#N/A	#N/A	#N/A	#N/A	#N/A	LOC101253448	cationic amino acid transporter 1
gene-LOC101262692	#N/A	#N/A	#N/A	#N/A	#N/A	4.04376	18.1097	-2.163	0.0031875	0.0031875	2.72829	19.5442	-2.8407	0.000201	0.000201	LOC101262692	protein DETOXIFICATION 35-like
gene-LOC101247871	1590.06	1394.59	0.18924	0.0028851	0.016679	1390.79	1665.66	-0.26018	0.0011014	0.0011014	#N/A	#N/A	#N/A	#N/A	#N/A	LOC101247871	potassium transporter 11-like
gene-LOC101267692	#N/A	#N/A	#N/A	#N/A	#N/A	69.5139	34.3067	1.0188	0.0023823	0.0023823	#N/A	#N/A	#N/A	#N/A	#N/A	LOC101267692	tetraspanin-8
gene-LOC101250696	232.396	348.887	-0.58617	0.00018506	0.0015233	64.7903	135.906	-1.0688	2.3964e-06	2.3964e-06	#N/A	#N/A	#N/A	#N/A	#N/A	LOC101250696	GDSL esterase/lipase At2g04570
gene-LOC104645967	84.4846	0	Inf	4.7769e-19	1.9171e-17	60.5544	0	Inf	3.7691e-18	3.7691e-18	54.5153	18.6354	1.5486	0.0064397	0.0064397	LOC104645967	uncharacterized LOC104645967
gene-LOC101248518	#N/A	#N/A	#N/A	#N/A	#N/A	6892.84	4731.36	0.54284	2.1767e-16	2.1767e-16	#N/A	#N/A	#N/A	#N/A	#N/A	LOC101248518	adenosylhomocysteinase
gene-LOC101257261	#N/A	#N/A	#N/A	#N/A	#N/A	15697.3	13736	0.19256	0.0020092	0.0020092	6021.03	2654.52	1.1816	2.3563e-32	2.3563e-32	LOC101257261	protein NRT1/ PTR FAMILY 3.1
gene-LOC101255210	87.2136	232.858	-1.4168	3.7271e-15	1.1613e-13	84.4119	200.499	-1.2481	1.7716e-06	1.7716e-06	85.8694	147.46	-0.78011	0.00080993	0.00080993	LOC101255210	protein NUCLEAR FUSION DEFECTIVE 4-like
gene-LOC101259783	#N/A	#N/A	#N/A	#N/A	#N/A	378.221	285.991	0.40326	0.001659	0.001659	206.997	309.618	-0.58088	0.00041181	0.00041181	LOC101259783	xylulose 5-phosphate/phosphate translocator, chloroplastic
gene-LOC101261620	#N/A	#N/A	#N/A	#N/A	#N/A	674.925	298.181	1.1785	1.1013e-24	1.1013e-24	377.891	581.139	-0.62091	5.7528e-06	5.7528e-06	LOC101261620	protein NRT1/ PTR FAMILY 1.2
gene-LOC101250322	949.749	632.312	0.58691	2.4241e-12	6.0359e-11	973.886	606.463	0.68333	1.8175e-12	1.8175e-12	1019.78	725.775	0.49067	2.9986e-05	2.9986e-05	ABCC5	ABC transporter C family member 5
gene-LOC101256179	#N/A	#N/A	#N/A	#N/A	#N/A	99.3288	56.3725	0.81722	0.0012685	0.0012685	173.912	113.997	0.60937	0.002881	0.002881	LOC101256179	protein NRT1/ PTR FAMILY 4.6-like
gene-LOC101250924	196.293	292.536	-0.5756	5.7564e-05	0.00053713	802.167	1265.94	-0.65823	8.3947e-14	8.3947e-14	10243.5	7121.26	0.5245	3.7005e-08	3.7005e-08	LOC101250924	protein NRT1/ PTR FAMILY 7.3
gene-LOC101255883	266.555	423.675	-0.66852	8.3561e-06	9.1937e-05	1271.83	2206.09	-0.79459	4.4407e-20	4.4407e-20	8239.36	6177.13	0.4156	1.6702e-05	1.6702e-05	LOC101255883	homeobox-leucine zipper protein HAT5
gene-LOC107196795	1389.77	1003.77	0.46942	1.9845e-11	4.538e-10	794.694	293.186	1.4386	6.0998e-38	6.0998e-38	275.31	446.855	-0.69875	1.9742e-06	1.9742e-06	LOC107196795	NRT1/ PTR FAMILY 1.2
gene-LOC101264300	#N/A	#N/A	#N/A	#N/A	#N/A	319.965	592.124	-0.88799	3.0189e-14	3.0189e-14	#N/A	#N/A	#N/A	#N/A	#N/A	LOC101264300	hexose carrier protein HEX6
gene-LOC543597	#N/A	#N/A	#N/A	#N/A	#N/A	41.5593	19.1911	1.1147	0.005698	0.005698	96.5286	57.4652	0.74827	0.0047433	0.0047433	LOC543597	iron-regulated transporter 1
gene-ppc2	#N/A	#N/A	#N/A	#N/A	#N/A	1126.66	844.977	0.41507	4.4102e-06	4.4102e-06	2414.64	1351.13	0.83764	2.6702e-15	2.6702e-15	ppc2	phosphoenolpyruvate carboxylase 2
gene-LOC101250215	23.2774	5.40069	2.1077	0.0011684	0.0076578	15.7324	3.27664	2.2634	0.0032609	0.0032609	23.5311	6.01312	1.9684	0.0014945	0.0014945	LOC101250215	protein NRT1/ PTR FAMILY 1.2-like
gene-LOC101252294	#N/A	#N/A	#N/A	#N/A	#N/A	291.67	205.78	0.50323	0.00075736	0.00075736	269.646	428.471	-0.66813	6.5911e-06	6.5911e-06	LOC101252294	nucleobase-ascorbate transporter 6
gene-LOC101254502	1587.03	1858.98	-0.22818	0.00017133	0.0014203	1481.52	2371.79	-0.6789	2.5145e-18	2.5145e-18	7201.64	5608.75	0.36065	0.00019961	0.00019961	LOC101254502	protein NRT1/ PTR FAMILY 6.3
gene-LOC101245070	998.79	1503.16	-0.58974	3.8939e-15	1.2093e-13	217.177	299.951	-0.46586	0.0018139	0.0018139	#N/A	#N/A	#N/A	#N/A	#N/A	LOC101245070	putative glycerol-3-phosphate transporter 4
gene-LOC101252354	#N/A	#N/A	#N/A	#N/A	#N/A	5216.95	6056.42	-0.21526	0.0010578	0.0010578	#N/A	#N/A	#N/A	#N/A	#N/A	LOC101252354	cathepsin B-like protease 3
gene-LOC101244201	#N/A	#N/A	#N/A	#N/A	#N/A	2167.29	1728.96	0.32599	2.8226e-05	2.8226e-05	#N/A	#N/A	#N/A	#N/A	#N/A	LOC101244201	two pore calcium channel protein 1B
gene-LOC101261141	#N/A	#N/A	#N/A	#N/A	#N/A	41.5195	94.6449	-1.1887	1.1839e-05	1.1839e-05	#N/A	#N/A	#N/A	#N/A	#N/A	LOC101261141	probable WRKY transcription factor 53
gene-LOC101246468	36.8723	8.7009	2.0833	3.6908e-05	0.00035936	351.64	237.551	0.56586	0.00015275	0.00015275	278.032	41.0738	2.759	1.4122e-36	1.4122e-36	LOC101246468	major facilitator superfamily domain-containing protein 12-like
gene-LOC101259743	929.699	1064.12	-0.19483	0.010139	0.047163	390.349	289.175	0.43282	0.0014163	0.0014163	290.173	398.344	-0.4571	0.0022816	0.0022816	LOC101259743	UDP-galactose/UDP-glucose transporter 3
gene-LOC101258951	119.543	67.5775	0.82292	0.00043219	0.0032397	85.4891	4.3278	4.304	9.0636e-24	9.0636e-24	59.5692	16.8935	1.8181	1.8699e-06	1.8699e-06	LOC101258951	protein NRT1/ PTR FAMILY 1.2
gene-LOC109120234	38.9603	12.921	1.5923	0.00060534	0.0043535	72.1115	14.8433	2.2804	6.8657e-07	6.8657e-07	89.2587	50.5349	0.82071	0.0039336	0.0039336	LOC109120234	uncharacterized LOC109120234
gene-LOC104645797	#N/A	#N/A	#N/A	#N/A	#N/A	322.266	192.905	0.74036	4.7195e-07	4.7195e-07	143.718	28.0418	2.3576	6.9553e-18	6.9553e-18	LOC104645797	uncharacterized LOC104645797
gene-LOC101264394	9029.59	6446.08	0.48624	7.3566e-37	5.6926e-35	2539.31	2082.35	0.28622	0.00012656	0.00012656	1482.3	2092.09	-0.4971	2.6753e-06	2.6753e-06	LOC101264394	mitochondrial outer membrane protein porin of 34 kDa
gene-LOC101246478	1386.46	1169.13	0.24598	0.00032061	0.0024803	687.378	497.989	0.46499	1.228e-05	1.228e-05	#N/A	#N/A	#N/A	#N/A	#N/A	LOC101246478	cyclic nucleotide-gated ion channel 4-like
gene-LOC101253972	1096.13	1436.97	-0.39061	1.0544e-08	1.8142e-07	13421.8	17564.9	-0.38812	4.7688e-10	4.7688e-10	2567.98	541.246	2.2463	1.2377e-86	1.2377e-86	LOC101253972	protein NRT1/ PTR FAMILY 6.4
gene-GRX1	#N/A	#N/A	#N/A	#N/A	#N/A	274.563	356.897	-0.37837	0.0037158	0.0037158	#N/A	#N/A	#N/A	#N/A	#N/A	GRX1	GRX1 protein
Novel00285	37.4266	0	Inf	1.1345e-14	3.4099e-13	220.733	0	Inf	7.3127e-32	7.3127e-32	#N/A	#N/A	#N/A	#N/A	#N/A	-	-
gene-Aqp2	2636.58	2260.83	0.22182	8.9202e-05	0.00079476	790.051	568.96	0.47362	2.6181e-06	2.6181e-06	376.59	702.189	-0.89887	1.2005e-11	1.2005e-11	Aqp2	Aqp2 protein
gene-LOC101257768	#N/A	#N/A	#N/A	#N/A	#N/A	613.338	402.134	0.60901	6.1539e-08	6.1539e-08	#N/A	#N/A	#N/A	#N/A	#N/A	LOC101257768	putative ABC transporter C family member 13
gene-VAHOX1	3226.14	3778.06	-0.22784	1.2036e-06	1.5228e-05	3541.54	4443.62	-0.32736	1.6986e-06	1.6986e-06	4779.19	3546.32	0.43044	1.1985e-05	1.1985e-05	VAHOX1	homeobox-leucine zipper protein HAT5-like
gene-LOC101246304	#N/A	#N/A	#N/A	#N/A	#N/A	3493.34	4408.27	-0.33561	8.3768e-07	8.3768e-07	629.783	362.582	0.79655	3.0067e-09	3.0067e-09	LOC101246304	uncharacterized LOC101246304
Novel01296	58.1246	0	Inf	4.658e-19	1.872e-17	31.9741	0	Inf	2.6428e-11	2.6428e-11	30.3236	5.25318	2.5292	0.0001299	0.0001299	-	-
gene-LOC101249478	815.195	939.518	-0.20478	0.010396	0.048071	496.121	738.584	-0.57407	4.0688e-08	4.0688e-08	747.322	926.071	-0.30939	0.0096244	0.0096244	LOC101249478	equilibrative nucleotide transporter 1
gene-LOC101253749	#N/A	#N/A	#N/A	#N/A	#N/A	174.046	244.344	-0.48944	0.0020684	0.0020684	#N/A	#N/A	#N/A	#N/A	#N/A	LOC101253749	U-box domain-containing protein 4-like
gene-cTPT	6515.94	7145.77	-0.13312	0.0006699	0.0047339	3408.11	4421.67	-0.37562	3.5103e-08	3.5103e-08	#N/A	#N/A	#N/A	#N/A	#N/A	cTPT	triose phosphate/phosphate translocator, chloroplastic
gene-LOC101266582	#N/A	#N/A	#N/A	#N/A	#N/A	397.088	246.361	0.68868	1.6672e-06	1.6672e-06	1271.6	824.065	0.62581	5.3724e-08	5.3724e-08	LOC101266582	protein NRT1/ PTR FAMILY 5.8
gene-LOC101249450	17.4981	56.3502	-1.6872	0.0011182	0.0073797	90.9997	184.536	-1.02	2.4424e-05	2.4424e-05	#N/A	#N/A	#N/A	#N/A	#N/A	ABCG6	ABC transporter G family member 6
gene-LOC101265895	#N/A	#N/A	#N/A	#N/A	#N/A	2847.9	2455.53	0.21386	0.0027363	0.0027363	#N/A	#N/A	#N/A	#N/A	#N/A	LOC101265895	cyclic nucleotide-gated ion channel 4
gene-LOC101260123	#N/A	#N/A	#N/A	#N/A	#N/A	220.443	154.393	0.5138	0.0023304	0.0023304	96.9622	43.9104	1.1429	6.0642e-05	6.0642e-05	LOC101260123	adenine/guanine permease AZG2
gene-LOC101258160	16.9329	50.5107	-1.5768	6.6551e-05	0.00061142	149.551	102.009	0.55194	0.0062857	0.0062857	#N/A	#N/A	#N/A	#N/A	#N/A	LOC101258160	protein NRT1/ PTR FAMILY 2.7-like
gene-LOC101244244	3430.02	4213.28	-0.29673	8.4542e-11	1.8175e-09	49.469	19.9584	1.3095	0.00046225	0.00046225	#N/A	#N/A	#N/A	#N/A	#N/A	LOC101244244	stress-induced protein KIN2-like
Novel01284	459.207	359.898	0.35156	0.0018354	0.011275	3521.3	4908.4	-0.47915	0.0045557	0.0045557	#N/A	#N/A	#N/A	#N/A	#N/A	-	-
gene-LOC101250219	#N/A	#N/A	#N/A	#N/A	#N/A	317.557	423.024	-0.41372	0.00099001	0.00099001	#N/A	#N/A	#N/A	#N/A	#N/A	LOC101250219	cyclic nucleotide-gated ion channel 1
gene-LOC101250391	#N/A	#N/A	#N/A	#N/A	#N/A	453.368	351.104	0.36879	0.0027921	0.0027921	512.095	378.453	0.43629	0.0014816	0.0014816	ABCC3	ABC transporter C family member 3
gene-LOC101258070	#N/A	#N/A	#N/A	#N/A	#N/A	4833.39	6384.14	-0.40146	1.0942e-06	1.0942e-06	5848.32	9108.23	-0.63915	0.0051113	0.0051113	LOC101258070	reticulon-like protein B6
gene-LOC101249990	2164.57	2455.23	-0.18178	0.0020856	0.012594	845.932	1126.92	-0.41377	3.7964e-06	3.7964e-06	#N/A	#N/A	#N/A	#N/A	#N/A	ABCG5	ABC transporter G family member 5
gene-LOC101245416	#N/A	#N/A	#N/A	#N/A	#N/A	339.825	188.152	0.85289	5.1003e-09	5.1003e-09	690.433	185.482	1.8962	7.1682e-39	7.1682e-39	LOC101245416	UDP-glucuronate:xylan alpha-glucuronosyltransferase 1
gene-LOC101249170	#N/A	#N/A	#N/A	#N/A	#N/A	3260.55	2735.26	0.25344	0.00042357	0.00042357	#N/A	#N/A	#N/A	#N/A	#N/A	LOC101249170	ATP synthase subunit beta, mitochondrial
gene-LOC101266806	3705.18	4605.49	-0.31381	2.2384e-12	5.6034e-11	1978.23	1660.92	0.25222	0.0015538	0.0015538	2448.01	1761.82	0.47454	4.4081e-06	4.4081e-06	LOC101266806	protein NRT1/ PTR FAMILY 1.2-like
gene-LOC101248255	84.2124	210.826	-1.3239	1.8659e-12	4.7174e-11	239.236	505.379	-1.0789	1.4128e-17	1.4128e-17	#N/A	#N/A	#N/A	#N/A	#N/A	LOC101248255	RHOMBOID-like protein 9, chloroplastic
gene-LOC101254459	686.962	493.57	0.47698	3.0877e-05	0.00030574	224.289	141.57	0.66384	0.00049186	0.00049186	202.145	290.725	-0.52426	0.0053748	0.0053748	LOC101254459	ABC transporter C family member 17
gene-LOC101261918	3474.26	3806.23	-0.13166	0.0050801	0.026736	1280.18	654.302	0.96831	5.803e-26	5.803e-26	943.015	1241.52	-0.39675	0.00053932	0.00053932	LOC101261918	protein NRT1/ PTR FAMILY 1.2
gene-ht2	2612.47	2348.84	0.15347	0.00632	0.032029	860.7	463.47	0.89303	2.6635e-18	2.6635e-18	1525.5	1195.22	0.352	0.0012994	0.0012994	ht2	hexose transporter protein
gene-TAO3	39.705	14.5531	1.448	0.0077181	0.037678	66.8959	18.1204	1.8843	8.8872e-08	8.8872e-08	227.079	95.0421	1.2566	2.2545e-10	2.2545e-10	TAO3	aldehyde oxidase
gene-LOC101258706	#N/A	#N/A	#N/A	#N/A	#N/A	1105.63	1614.35	-0.54609	4.9747e-11	4.9747e-11	449.653	340.761	0.40005	0.0056265	0.0056265	LOC101258706	protein DETOXIFICATION 46, chloroplastic-like
gene-LOC101251463	#N/A	#N/A	#N/A	#N/A	#N/A	828.452	1008.43	-0.28362	0.0025054	0.0025054	#N/A	#N/A	#N/A	#N/A	#N/A	LOC101251463	protein NRT1/ PTR FAMILY 4.6
gene-LOC101250767	419.927	662.831	-0.6585	6.4997e-09	1.1401e-07	503.342	654.985	-0.37992	0.00026497	0.00026497	#N/A	#N/A	#N/A	#N/A	#N/A	LOC101250767	uncharacterized LOC101250767
gene-LOC101256094	#N/A	#N/A	#N/A	#N/A	#N/A	822.017	683.247	0.26676	0.0068797	0.0068797	#N/A	#N/A	#N/A	#N/A	#N/A	LOC101256094	UDP-xylose transporter 2
gene-LOC101252615	#N/A	#N/A	#N/A	#N/A	#N/A	3648.25	2797.9	0.38286	3.7393e-08	3.7393e-08	#N/A	#N/A	#N/A	#N/A	#N/A	LOC101252615	protein NETWORKED 4A
gene-LOC101264515,	#N/A	#N/A	#N/A	#N/A	#N/A	#N/A	#N/A	#N/A	#N/A	#N/A	#N/A	#N/A	#N/A	#N/A	#N/A	#N/A	#N/A
gene-LOC101261026,	#N/A	#N/A	#N/A	#N/A	#N/A	#N/A	#N/A	#N/A	#N/A	#N/A	#N/A	#N/A	#N/A	#N/A	#N/A	#N/A	#N/A
gene-LOC101250632,	#N/A	#N/A	#N/A	#N/A	#N/A	#N/A	#N/A	#N/A	#N/A	#N/A	#N/A	#N/A	#N/A	#N/A	#N/A	#N/A	#N/A
gene-LOC101250763	2229.3	2502.86	-0.16699	0.0018462	0.011331	1660.49	1945.15	-0.22827	0.0037527	0.0037527	#N/A	#N/A	#N/A	#N/A	#N/A	LOC101250763	receptor protein-tyrosine kinase CEPR2
gene-LOC101262724	2776.36	958.01	1.5351	9.9722e-90	1.8874e-87	349.261	211.632	0.72275	2.6396e-07	2.6396e-07	798.426	1224.43	-0.61688	7.1413e-08	7.1413e-08	ABCB9	ABC transporter B family member 9
gene-LOC109120750	#N/A	#N/A	#N/A	#N/A	#N/A	20.4435	66.6064	-1.704	7.2261e-07	7.2261e-07	15.9791	40.745	-1.3504	0.0018274	0.0018274	LOC109120750	uncharacterized LOC109120750
gene-LOC101248713	251.188	160.74	0.64404	4.063e-05	0.00039124	216.532	112.074	0.95013	1.2406e-07	1.2406e-07	#N/A	#N/A	#N/A	#N/A	#N/A	LOC101248713	cation/calcium exchanger 1
gene-LOC101246923	#N/A	#N/A	#N/A	#N/A	#N/A	2096.05	1082.84	0.95285	2.9605e-30	2.9605e-30	353.91	20.73	4.0936	4.9234e-71	4.9234e-71	LOC101246923	S-type anion channel SLAH4-like
gene-LOC101247755	#N/A	#N/A	#N/A	#N/A	#N/A	304.432	204.403	0.5747	0.00029088	0.00029088	#N/A	#N/A	#N/A	#N/A	#N/A	LOC101247755	protein ZINC INDUCED FACILITATOR-LIKE 1
gene-LOC101256566	501.42	757.588	-0.59539	2.7686e-05	0.00027648	451.751	1130.07	-1.3228	4.7543e-41	4.7543e-41	#N/A	#N/A	#N/A	#N/A	#N/A	LOC101256566	metal-nicotianamine transporter YSL2
gene-LOC101252822	#N/A	#N/A	#N/A	#N/A	#N/A	53.9304	16.5893	1.7008	1.2506e-05	1.2506e-05	#N/A	#N/A	#N/A	#N/A	#N/A	LOC101252822	mediator of RNA polymerase II transcription subunit 37a
gene-LOC101256735	#N/A	#N/A	#N/A	#N/A	#N/A	2312.93	3250.92	-0.49113	3.411e-11	3.411e-11	2886.11	4513.3	-0.64505	0.008866	0.008866	-	-
gene-LOC104647407	#N/A	#N/A	#N/A	#N/A	#N/A	134.65	29.8311	2.1743	1.211e-16	1.211e-16	114.989	29.0993	1.9824	1.5467e-09	1.5467e-09	LOC104647407	uncharacterized LOC104647407
gene-LOC101261785	#N/A	#N/A	#N/A	#N/A	#N/A	62.6899	126.182	-1.0092	3.0167e-05	3.0167e-05	#N/A	#N/A	#N/A	#N/A	#N/A	LOC101261785	protein DETOXIFICATION 35-like
gene-LOC101243849	#N/A	#N/A	#N/A	#N/A	#N/A	2099.73	1751.84	0.26133	0.00077388	0.00077388	1057.27	1476.28	-0.48162	1.5001e-05	1.5001e-05	LOC101243849	pyrophosphate--fructose 6-phosphate 1-phosphotransferase subunit beta-like
gene-TIP	163.62	106.749	0.61613	0.0013657	0.0087821	162.293	85.7326	0.92069	7.3628e-06	7.3628e-06	324.18	212.867	0.60685	0.00016647	0.00016647	TIP	TIP protein
gene-LOC101257226	2444.03	1781.69	0.45602	2.5876e-15	8.1352e-14	1203.48	867.437	0.47238	9.48e-08	9.48e-08	#N/A	#N/A	#N/A	#N/A	#N/A	LOC101257226	protein DETOXIFICATION 24
gene-LOC101258125	#N/A	#N/A	#N/A	#N/A	#N/A	283.327	211.077	0.4247	0.0051384	0.0051384	105.254	204.121	-0.95554	1.4867e-05	1.4867e-05	LOC101258125	protein DETOXIFICATION 45, chloroplastic-like
gene-INT4	#N/A	#N/A	#N/A	#N/A	#N/A	488.361	639.173	-0.38826	0.0026602	0.0026602	#N/A	#N/A	#N/A	#N/A	#N/A	INT4	inositiol transporter 4
gene-LOC101243968	1172.8	915.924	0.35666	1.4363e-06	1.7978e-05	738.715	588.297	0.32847	0.0014835	0.0014835	#N/A	#N/A	#N/A	#N/A	#N/A	LOC101243968	diacylglycerol kinase 1-like
gene-LOC101260974	#N/A	#N/A	#N/A	#N/A	#N/A	2327.04	1958.2	0.24897	0.0010529	0.0010529	#N/A	#N/A	#N/A	#N/A	#N/A	LOC101260974	plasma membrane-associated cation-binding protein 1
gene-LOC101248558	837.022	648.016	0.36924	1.7309e-05	0.00018004	412.938	298.904	0.46624	0.00026601	0.00026601	#N/A	#N/A	#N/A	#N/A	#N/A	LOC101248558	uncharacterized protein C4F10.09c
gene-LOC101254378	2516.25	2140.3	0.23347	1.3516e-05	0.00014347	2488.61	3072.4	-0.30402	2.0394e-05	2.0394e-05	1884.21	1361.53	0.46873	9.8755e-06	9.8755e-06	LOC101254378	2-oxoisovalerate dehydrogenase subunit alpha 1, mitochondrial
gene-LOC101260323	389.605	485.572	-0.31768	0.003745	0.020806	431.552	551.377	-0.35351	0.0021021	0.0021021	#N/A	#N/A	#N/A	#N/A	#N/A	LOC101260323	probable magnesium transporter NIPA2
gene-LOC101250365	#N/A	#N/A	#N/A	#N/A	#N/A	111.666	71.3058	0.6471	0.0046562	0.0046562	140.582	70.1028	1.0039	1.3323e-05	1.3323e-05	LOC101250365	probable metal-nicotianamine transporter YSL7
gene-LOC101263495	#N/A	#N/A	#N/A	#N/A	#N/A	707.707	926.848	-0.38918	0.0004803	0.0004803	759.312	1306.77	-0.78324	0.00296	0.00296	LOC101263495	metal tolerance protein 4
gene-LOC101258850	2724.96	2013.92	0.43622	3.7825e-16	1.2599e-14	1855.09	772.203	1.2644	5.3701e-50	5.3701e-50	775.716	1438.38	-0.89084	5.5078e-15	5.5078e-15	LOC101258850	protein NRT1/ PTR FAMILY 1.2
gene-LOC101244982	15448.3	19419.8	-0.33008	2.1874e-17	7.8658e-16	40029.8	54221.4	-0.43779	0.0016847	0.0016847	#N/A	#N/A	#N/A	#N/A	#N/A	LOC101244982	sugar transport protein 10
gene-LOC101262212	#N/A	#N/A	#N/A	#N/A	#N/A	777.291	546.471	0.50831	8.1487e-07	8.1487e-07	#N/A	#N/A	#N/A	#N/A	#N/A	LOC101262212	protein NRT1/ PTR FAMILY 1.2-like
gene-LOC101258351	2847.59	2382.84	0.25706	7.7262e-07	1.0109e-05	3588.55	1920.72	0.90175	2.6713e-35	2.6713e-35	#N/A	#N/A	#N/A	#N/A	#N/A	ABCB21	ABC transporter B family member 21
gene-LOC101267693	682.551	1034	-0.59922	1.6989e-07	2.4581e-06	1131.74	1400.1	-0.30698	0.00022434	0.00022434	#N/A	#N/A	#N/A	#N/A	#N/A	LOC101267693	protein NRT1/ PTR FAMILY 2.11-like
gene-LOC101266976	#N/A	#N/A	#N/A	#N/A	#N/A	1011.63	556.398	0.86249	5.6007e-19	5.6007e-19	505.9	2190.37	-2.1142	9.0954e-75	9.0954e-75	LOC101266976	aspartyl protease AED3
gene-LOC101257023	2548.66	1550.98	0.71655	1.8258e-36	1.4051e-34	3292.38	2501.43	0.39638	3.7128e-08	3.7128e-08	3214.32	1504.41	1.0953	7.2073e-26	7.2073e-26	LOC101257023	uncharacterized LOC101257023
gene-LOC101264605	2280.82	2584.54	-0.18036	0.00073401	0.0051109	5644.27	7457.2	-0.40185	6.2588e-10	6.2588e-10	#N/A	#N/A	#N/A	#N/A	#N/A	PIP1-7	aquaporin PIP1-7
gene-LOC101266307	#N/A	#N/A	#N/A	#N/A	#N/A	590.31	260.43	1.1806	2.357e-22	2.357e-22	248.719	362.649	-0.54406	0.00040519	0.00040519	LOC101266307	protein DETOXIFICATION 30-like
gene-LOC101250326	#N/A	#N/A	#N/A	#N/A	#N/A	2093.89	1681.98	0.31603	3.9815e-05	3.9815e-05	#N/A	#N/A	#N/A	#N/A	#N/A	LOC101250326	alpha,alpha-trehalose-phosphate synthase [UDP-forming] 5
gene-LOC101251271	#N/A	#N/A	#N/A	#N/A	#N/A	1142.18	1368.73	-0.26105	0.0030838	0.0030838	#N/A	#N/A	#N/A	#N/A	#N/A	LOC101251271	probable cyclic nucleotide-gated ion channel 16
gene-LOC101263124	#N/A	#N/A	#N/A	#N/A	#N/A	1171.65	1541.24	-0.39555	4.0362e-05	4.0362e-05	472.563	333.634	0.50224	0.00042588	0.00042588	LOC101263124	ATP synthase subunit b', chloroplastic
gene-LOC101266894	#N/A	#N/A	#N/A	#N/A	#N/A	314.755	175.204	0.8452	2.7956e-08	2.7956e-08	141.196	30.4118	2.215	3.5207e-16	3.5207e-16	-	-
gene-LOC101251790	#N/A	#N/A	#N/A	#N/A	#N/A	301.274	41.7573	2.851	8.1715e-49	8.1715e-49	#N/A	#N/A	#N/A	#N/A	#N/A	LOC101251790	protein DETOXIFICATION 29-like
gene-LOC101253031	129.246	45.565	1.5041	1.1787e-09	2.2492e-08	107.149	16.823	2.6711	5.1436e-18	5.1436e-18	#N/A	#N/A	#N/A	#N/A	#N/A	LOC101253031	probable aquaporin TIP3-1
gene-LOC101254930	378.5	472.261	-0.31929	0.0039749	0.021824	253.926	338.696	-0.41558	0.0018764	0.0018764	#N/A	#N/A	#N/A	#N/A	#N/A	LOC101254930	THO complex subunit 7A
gene-LOC101247486	509.336	746.908	-0.55231	2.283e-09	4.2295e-08	850.232	1567.37	-0.88242	7.9232e-25	7.9232e-25	#N/A	#N/A	#N/A	#N/A	#N/A	LOC101247486	copper transporter 5
gene-LOC101248343	3842.91	5064.42	-0.3982	1.0527e-19	4.3879e-18	9751.04	14784.2	-0.60043	1.5543e-20	1.5543e-20	12008.3	20236	-0.75289	0.0007381	0.0007381	LOC101248343	UDP-URONIC ACID TRANSPORTER 1-like
gene-LOC101267559	#N/A	#N/A	#N/A	#N/A	#N/A	2768.43	2051.57	0.43234	3.6798e-09	3.6798e-09	1777.58	854.199	1.0573	2.6498e-21	2.6498e-21	LOC101267559	heavy metal-associated isoprenylated plant protein 39
gene-SlTIP2-2	562.308	883.317	-0.65157	7.1164e-14	2.0156e-12	2645.63	2285.31	0.21122	0.0042765	0.0042765	#N/A	#N/A	#N/A	#N/A	#N/A	TIP2-2	tonoplast intrinsic protein 2.2
gene-LOC112941997	#N/A	#N/A	#N/A	#N/A	#N/A	34.0832	68.1355	-0.99934	0.0020182	0.0020182	42.0185	76.1707	-0.85821	0.0036593	0.0036593	LOC112941997	uncharacterized LOC112941997
gene-LOC101247024	105.365	184.307	-0.80671	1.8135e-05	0.00018773	95.3495	149.453	-0.64839	0.0012816	0.0012816	1321.58	896.965	0.55914	8.4558e-07	8.4558e-07	LOC101247024	uncharacterized LOC101247024
gene-LOC101248490	#N/A	#N/A	#N/A	#N/A	#N/A	486.111	625.547	-0.36383	0.00070332	0.00070332	#N/A	#N/A	#N/A	#N/A	#N/A	LOC101248490	inositol transporter 1
gene-LOC101265510	#N/A	#N/A	#N/A	#N/A	#N/A	31.2225	76.8749	-1.2999	3.0557e-05	3.0557e-05	30.4827	76.6803	-1.3309	0.0039177	0.0039177	LOC101265510	uncharacterized LOC101265510
gene-LOC778315	17548.8	20506.5	-0.22471	1.2825e-08	2.176e-07	17741.8	15823.4	0.16509	0.0071485	0.0071485	2119.53	2660.69	-0.32806	0.0014892	0.0014892	LOC778315	aquaporin-like
gene-LOC101260426	5014.09	6406.73	-0.3536	8.8376e-18	3.2703e-16	1130.28	1686.22	-0.57712	2.019e-12	2.019e-12	458.151	1161.89	-1.3426	4.0245e-28	4.0245e-28	ABCG10	ABC transporter G family member 10
gene-LOC101249208	4267.41	2915.1	0.54982	1.9425e-23	9.5968e-22	4843.46	4216.01	0.20016	0.0035022	0.0035022	#N/A	#N/A	#N/A	#N/A	#N/A	ABCC9	ABC transporter C family member 9
gene-MAPKKKe	1778.76	2006.23	-0.17362	0.0026279	0.015406	1634.66	2110.7	-0.36874	2.3686e-06	2.3686e-06	1697.41	2093.04	-0.30226	0.003995	0.003995	MAPKKKe	MAP3K epsilon protein kinase
gene-LOC101251593	784.394	651.017	0.26888	0.0087522	0.04178	3537.61	5137.87	-0.53839	1.6738e-08	1.6738e-08	4040.43	7303.17	-0.85402	8.0403e-05	8.0403e-05	ABCA5	ABC transporter A family member 5
gene-LOC101251111	130.909	226.009	-0.78781	3.0545e-06	3.621e-05	24.8108	9.23761	1.4254	0.0071949	0.0071949	#N/A	#N/A	#N/A	#N/A	#N/A	LOC101251111	potassium transporter 4-like
gene-LOC101254554	#N/A	#N/A	#N/A	#N/A	#N/A	385.177	276.095	0.48035	0.000212	0.000212	259.363	355.388	-0.45442	0.0033068	0.0033068	LOC101254554	protein DETOXIFICATION 40
Novel00779	22.8797	0	Inf	1.8185e-07	2.6216e-06	51.7018	2.60697	4.3098	2.5576e-15	2.5576e-15	53.2449	13.9893	1.9283	0.00043042	0.00043042	-	-
gene-LOC101263533	1260.86	3062.78	-1.2804	8.8446e-114	2.273e-111	895.461	1531.79	-0.77452	1.7017e-19	1.7017e-19	#N/A	#N/A	#N/A	#N/A	#N/A	LOC101263533	sodium/calcium exchanger NCL
gene-LOC101258870	2313.05	5408.04	-1.2253	1.2632e-105	2.9243e-103	2035	2886.25	-0.50417	3.4503e-10	3.4503e-10	#N/A	#N/A	#N/A	#N/A	#N/A	LOC101258870	tetraspanin-8-like protein
gene-SFP6	#N/A	#N/A	#N/A	#N/A	#N/A	1785.56	1459.45	0.29095	0.00021735	0.00021735	#N/A	#N/A	#N/A	#N/A	#N/A	SFP6	sugar transporter ERD6-like 6-like
Novel00220	#N/A	#N/A	#N/A	#N/A	#N/A	291.456	139.792	1.06	2.0071e-11	2.0071e-11	183.804	37.2241	2.3039	2.2685e-13	2.2685e-13	-	-
gene-LOC101260433	2418.1	2022.21	0.25794	2.3056e-06	2.7971e-05	735.946	402.895	0.8692	7.327e-16	7.327e-16	#N/A	#N/A	#N/A	#N/A	#N/A	LOC101260433	protein NRT1/ PTR FAMILY 1.2
gene-LOC101257045	#N/A	#N/A	#N/A	#N/A	#N/A	2415.36	2028.29	0.25198	0.00074441	0.00074441	639.661	394.072	0.69885	1.4918e-07	1.4918e-07	LOC101257045	sodium/calcium exchanger NCL
gene-LOC101255600	#N/A	#N/A	#N/A	#N/A	#N/A	559.43	344.341	0.70012	1.7824e-09	1.7824e-09	239.864	137.798	0.79966	0.0053604	0.0053604	LOC101255600	aquaporin TIP1-3-like
gene-LOC101251964	#N/A	#N/A	#N/A	#N/A	#N/A	605.797	790.718	-0.38433	0.00013906	0.00013906	#N/A	#N/A	#N/A	#N/A	#N/A	LOC101251964	uncharacterized LOC101251964
gene-LOC101267242	778.403	1014.18	-0.38173	1.5834e-06	1.9721e-05	727.91	920.04	-0.33794	0.00057773	0.00057773	#N/A	#N/A	#N/A	#N/A	#N/A	LOC101267242	flowering time control protein FPA
gene-LOC101263613	1244.5	1433.18	-0.20366	0.0024618	0.014598	484.289	673.694	-0.47622	0.00081604	0.00081604	803.161	1243.68	-0.63085	4.301e-08	4.301e-08	LOC101263613	late embryogenesis abundant protein 1-like
gene-LOC101258034	#N/A	#N/A	#N/A	#N/A	#N/A	349.887	498.342	-0.51025	0.00029666	0.00029666	#N/A	#N/A	#N/A	#N/A	#N/A	ABCB2	ABC transporter B family member 2
gene-LOC101245699	#N/A	#N/A	#N/A	#N/A	#N/A	36.4554	10.3527	1.8161	0.0001018	0.0001018	212.829	113.258	0.91008	2.3899e-06	2.3899e-06	LOC101245699	glycine-rich protein DC9.1
gene-LOC101261545	#N/A	#N/A	#N/A	#N/A	#N/A	1.0078	11.111	-3.4627	0.0023407	0.0023407	23.027	65.7743	-1.5142	1.5939e-05	1.5939e-05	LOC101261545	potassium channel KAT3-like
gene-LOC101265772	18.9764	56.5454	-1.5752	2.8945e-05	0.00028814	49.0874	108.707	-1.147	7.5755e-06	7.5755e-06	#N/A	#N/A	#N/A	#N/A	#N/A	LOC101265772	SPX domain-containing membrane protein At4g22990-like
gene-LOC100134915	7715.9	9552.82	-0.30809	1.7462e-16	5.9578e-15	7291.23	10820.3	-0.5695	8.231e-19	8.231e-19	8723.65	14987.4	-0.78074	0.00096386	0.00096386	LOC100134915	omega-3 fatty acid desaturase
gene-LOC101244136	#N/A	#N/A	#N/A	#N/A	#N/A	244.197	378.985	-0.63409	2.6319e-06	2.6319e-06	#N/A	#N/A	#N/A	#N/A	#N/A	LOC101244136	uncharacterized LOC101244136
gene-LOC101255925	1841.86	2468.09	-0.42223	2.1046e-14	6.1797e-13	569.24	700.925	-0.30022	0.0050677	0.0050677	712.168	1182.39	-0.73141	4.1506e-06	4.1506e-06	LOC101255925	uncharacterized protein At2g34160
gene-LOC101265339	#N/A	#N/A	#N/A	#N/A	#N/A	597.856	420.262	0.50851	4.2054e-05	4.2054e-05	#N/A	#N/A	#N/A	#N/A	#N/A	LOC101265339	vacuolar cation/proton exchanger 3-like
gene-LOC101262686	#N/A	#N/A	#N/A	#N/A	#N/A	476.925	674.671	-0.50042	2.9056e-06	2.9056e-06	662.055	842.996	-0.34857	0.0036673	0.0036673	-	-
gene-LOC101258760	1248	1590.12	-0.34951	5.3427e-07	7.1607e-06	1148.97	1606.02	-0.48314	0.0012133	0.0012133	#N/A	#N/A	#N/A	#N/A	#N/A	LOC101258760	V-type proton ATPase subunit a1-like
gene-LOC101244864	18947.8	21852.7	-0.20578	4.0994e-08	6.4621e-07	10478	13008.1	-0.31204	0.00023915	0.00023915	10956.2	18789.1	-0.77815	0.00026508	0.00026508	LOC101244864	tubulin alpha chain
gene-LOC104644774	#N/A	#N/A	#N/A	#N/A	#N/A	146.559	221.573	-0.5963	0.00033346	0.00033346	209.826	125.096	0.74615	9.4427e-05	9.4427e-05	LOC104644774	uncharacterized LOC104644774
gene-SlVP2	3653.51	3056.21	0.25754	8.0366e-08	1.2103e-06	1439.69	1162.06	0.30907	0.00019987	0.00019987	#N/A	#N/A	#N/A	#N/A	#N/A	VP2	pyrophosphate-energized vacuolar membrane proton pump 2
gene-LOC101268407	#N/A	#N/A	#N/A	#N/A	#N/A	211.422	95.175	1.1515	3.5456e-06	3.5456e-06	224.568	96.013	1.2258	5.6274e-10	5.6274e-10	LOC101268407	protein DETOXIFICATION 16-like
gene-LOC101245087	#N/A	#N/A	#N/A	#N/A	#N/A	92.4559	47.7545	0.95313	0.0003949	0.0003949	#N/A	#N/A	#N/A	#N/A	#N/A	LOC101245087	protein NRT1/ PTR FAMILY 5.6-like
gene-LOC101246836	316.445	1069.34	-1.7567	4.1556e-81	6.9289e-79	156.842	366.904	-1.2261	1.4192e-16	1.4192e-16	399.661	1355.58	-1.7621	5.7622e-47	5.7622e-47	LOC101246836	cytochrome P450 94A1-like
gene-LOC101247639	#N/A	#N/A	#N/A	#N/A	#N/A	47.5244	21.5289	1.1424	0.0029414	0.0029414	#N/A	#N/A	#N/A	#N/A	#N/A	LOC101247639	probable polyamine transporter At1g31830
gene-LOC101245361	0	10.147	#NAME?	0.00011837	0.0010263	0	16.1063	#NAME?	5.3589e-07	5.3589e-07	0	10.4501	#NAME?	9.8036e-05	9.8036e-05	LOC101245361	uncharacterized LOC101245361
gene-LOC101259245	#N/A	#N/A	#N/A	#N/A	#N/A	244.644	122.812	0.99423	9.9205e-09	9.9205e-09	38.1575	9.84415	1.9546	6.1713e-05	6.1713e-05	LOC101259245	aluminum-activated malate transporter 9-like
gene-LOC101263123	#N/A	#N/A	#N/A	#N/A	#N/A	1291.39	2030.92	-0.65321	3.1855e-08	3.1855e-08	#N/A	#N/A	#N/A	#N/A	#N/A	LOC101263123	BTB/POZ and TAZ domain-containing protein 1-like
gene-LOC101255839	#N/A	#N/A	#N/A	#N/A	#N/A	916.703	1180.16	-0.36445	3.3597e-05	3.3597e-05	#N/A	#N/A	#N/A	#N/A	#N/A	LOC101255839	protein NRT1/ PTR FAMILY 4.5
gene-LOC101257524	1254.67	1567.99	-0.32161	6.9832e-07	9.1794e-06	2074.1	3710.31	-0.83906	1.7095e-31	1.7095e-31	5807.59	4460.33	0.38079	9.5481e-05	9.5481e-05	LOC101257524	tonoplast dicarboxylate transporter-like
gene-LOC101253115	866.737	2888.72	-1.7368	7.0143e-180	3.1691e-177	784.708	589.599	0.41242	5.232e-05	5.232e-05	#N/A	#N/A	#N/A	#N/A	#N/A	LOC101253115	hsp70-binding protein 1
gene-LOC101263205	#N/A	#N/A	#N/A	#N/A	#N/A	1491.79	1106.36	0.43122	3.1384e-07	3.1384e-07	#N/A	#N/A	#N/A	#N/A	#N/A	LOC101263205	putative potassium transporter 12
gene-LOC101248706	1047.22	2292.1	-1.1301	2.0875e-74	3.1779e-72	231.704	366.767	-0.66258	0.000152	0.000152	274.812	439.748	-0.67823	4.5748e-06	4.5748e-06	LOC101248706	boron transporter 1
gene-LOC101256981	#N/A	#N/A	#N/A	#N/A	#N/A	3185.96	3764.58	-0.24076	0.00069126	0.00069126	2987.86	2467.68	0.27596	0.0066271	0.0066271	LOC101256981	protein NRT1/ PTR FAMILY 5.10
gene-LOC101267100	#N/A	#N/A	#N/A	#N/A	#N/A	331.865	479.997	-0.53243	0.00036394	0.00036394	#N/A	#N/A	#N/A	#N/A	#N/A	LOC101267100	protein NRT1/ PTR FAMILY 1.2
gene-LOC101263056	109.814	63.5012	0.7902	0.0010646	0.0070695	139.279	82.4328	0.75669	0.00036277	0.00036277	#N/A	#N/A	#N/A	#N/A	#N/A	ERF-H4	ethylene response factor H.4
gene-LOC101256049	#N/A	#N/A	#N/A	#N/A	#N/A	909.556	1462.32	-0.68503	0.0016606	0.0016606	#N/A	#N/A	#N/A	#N/A	#N/A	LOC101256049	phosphatidate phosphatase PAH1-like
gene-LOC101250189	269.077	500.115	-0.89424	1.5411e-14	4.5732e-13	226.327	319.491	-0.49737	0.00039293	0.00039293	#N/A	#N/A	#N/A	#N/A	#N/A	LOC101250189	uncharacterized LOC101250189
gene-LOC101262085	5677.44	7625.37	-0.42557	1.0783e-10	2.3004e-09	22404.2	34859.5	-0.63779	9.1224e-07	9.1224e-07	#N/A	#N/A	#N/A	#N/A	#N/A	-	-
gene-LOC101247028	342.245	265.792	0.36473	0.0052204	0.027368	93.6766	22.9019	2.0322	3.016e-11	3.016e-11	48.1764	106.192	-1.1403	1.6472e-05	1.6472e-05	LOC101247028	high affinity nitrate transporter 2.4-like
gene-LOC101255926	399.071	517.663	-0.37537	0.00039353	0.0029755	332.255	486.198	-0.54925	8.0413e-06	8.0413e-06	#N/A	#N/A	#N/A	#N/A	#N/A	LOC101255926	sn1-specific diacylglycerol lipase beta
gene-LOC101244623	444.701	549.167	-0.30441	0.0031773	0.018127	9028.07	10880.3	-0.26923	0.00031844	0.00031844	1836.7	481.153	1.9325	4.5892e-61	4.5892e-61	LOC101244623	mitochondrial pyruvate carrier 1-like
gene-LOC101245126	#N/A	#N/A	#N/A	#N/A	#N/A	1088.14	893.384	0.28451	0.0022244	0.0022244	1492.44	1158.46	0.36547	0.00092443	0.00092443	LOC101245126	uncharacterized LOC101245126
gene-LOC101261188	#N/A	#N/A	#N/A	#N/A	#N/A	261.37	175.084	0.57805	0.00018906	0.00018906	173.511	108.928	0.67166	0.001118	0.001118	LOC101261188	protein DETOXIFICATION 54
gene-LOC101244429	#N/A	#N/A	#N/A	#N/A	#N/A	90.6986	33.2239	1.4489	6.2568e-07	6.2568e-07	#N/A	#N/A	#N/A	#N/A	#N/A	LOC101244429	bidirectional sugar transporter SWEET16-like
gene-LOC101264160	#N/A	#N/A	#N/A	#N/A	#N/A	1033.36	1339.06	-0.37388	1.2201e-05	1.2201e-05	#N/A	#N/A	#N/A	#N/A	#N/A	LOC101264160	uncharacterized LOC101264160
gene-LOC101246648	#N/A	#N/A	#N/A	#N/A	#N/A	373.322	541.588	-0.53677	3.4812e-06	3.4812e-06	#N/A	#N/A	#N/A	#N/A	#N/A	LOC101246648	probable inositol transporter 2
gene-LOC101262935	#N/A	#N/A	#N/A	#N/A	#N/A	2156.63	1806.35	0.2557	0.00080938	0.00080938	#N/A	#N/A	#N/A	#N/A	#N/A	LOC101262935	organic cation/carnitine transporter 4
Novel01239	7.87655	0	Inf	0.0015678	0.0098625	85.3194	8.93818	3.2548	2.606e-18	2.606e-18	77.7912	17.8355	2.1249	7.637e-06	7.637e-06	-	-
gene-aquaporin	#N/A	#N/A	#N/A	#N/A	#N/A	1653.87	2145.84	-0.3757	1.0845e-06	1.0845e-06	301.135	551.214	-0.8722	5.4488e-10	5.4488e-10	PIP2-7	plasmamembrane intrinsic protein 2.8
gene-LOC101244431	28.7938	57.1124	-0.98805	0.010754	0.049439	11.9517	30.5781	-1.3553	0.0057439	0.0057439	5.09598	18.8779	-1.8893	0.0051441	0.0051441	LOC101244431	uncharacterized LOC101244431
gene-LOC101247740	3088.35	2759.3	0.16253	0.00098547	0.0066167	2195.48	2757.42	-0.32878	6.7832e-06	6.7832e-06	1258.44	702.9	0.84025	4.3533e-13	4.3533e-13	ABCB13	ABC transporter B family member 13
gene-LOC101250002	518.385	725.346	-0.48465	1.4931e-07	2.1716e-06	1551.3	2364.91	-0.60831	0.0065821	0.0065821	#N/A	#N/A	#N/A	#N/A	#N/A	LOC101250002	U-box domain-containing protein 15-like
gene-LOC101264385	3484.67	2914.14	0.25795	3.763e-07	5.1671e-06	5884.27	3232.9	0.86404	6.3915e-37	6.3915e-37	1703.64	2240.92	-0.39547	0.0001682	0.0001682	LOC101264385	protein PIN-LIKES 3-like
gene-LOC101245896	339.676	192.599	0.81856	4.994e-09	8.8707e-08	1131.26	609.853	0.8914	3.779e-21	3.779e-21	#N/A	#N/A	#N/A	#N/A	#N/A	LOC101245896	cytochrome P450 CYP72A219
gene-LOC104648572	#N/A	#N/A	#N/A	#N/A	#N/A	34.01	13.1415	1.3718	0.0033003	0.0033003	#N/A	#N/A	#N/A	#N/A	#N/A	LOC104648572	uncharacterized LOC104648572
gene-LOC101257981	260.781	423.748	-0.70037	1.1518e-08	1.9686e-07	303.153	397.282	-0.39012	0.0021343	0.0021343	#N/A	#N/A	#N/A	#N/A	#N/A	LOC101257981	zinc transporter 5-like
gene-LOC100529106	#N/A	#N/A	#N/A	#N/A	#N/A	1896.8	3043.47	-0.68215	1.4046e-20	1.4046e-20	845.63	394.178	1.1012	1.2578e-17	1.2578e-17	PIP2-4	aquaporin PIP2-4
gene-PIN7	479.692	353.14	0.44187	6.6594e-05	0.00061161	310.795	237.97	0.38518	0.0068201	0.0068201	#N/A	#N/A	#N/A	#N/A	#N/A	PIN7	auxin efflux carrier component 7
gene-LOC101257685	4640.29	3732.67	0.31401	9.4776e-07	1.2217e-05	742.528	500.371	0.56945	1.7515e-07	1.7515e-07	220.256	126.331	0.80197	2.7635e-05	2.7635e-05	LOC101257685	protein NRT1/ PTR FAMILY 7.3
gene-LOC101249604	248.983	355.268	-0.51286	8.67e-05	0.00077444	283.086	537.343	-0.9246	3.1095e-14	3.1095e-14	#N/A	#N/A	#N/A	#N/A	#N/A	LOC101249604	chloride channel protein CLC-b
gene-LOC101255257	2169.1	1477.49	0.55395	8.5235e-21	3.7778e-19	1101.01	408.67	1.4298	5.7946e-46	5.7946e-46	#N/A	#N/A	#N/A	#N/A	#N/A	LOC101255257	phosphoenolpyruvate/phosphate translocator 2, chloroplastic
gene-LOC101261962	316.71	184.69	0.77806	6.7359e-08	1.0249e-06	238.162	152.343	0.64462	0.00054149	0.00054149	1160.67	631.87	0.87725	1.5662e-13	1.5662e-13	LOC101261962	metal tolerance protein 9
gene-LOC101252258	1125.88	1351.48	-0.26349	0.00012929	0.0011089	407.444	587.836	-0.52881	2.2038e-06	2.2038e-06	688.155	1066.91	-0.63263	1.018e-07	1.018e-07	LOC101252258	ABC transporter C family member 12
gene-LOC101268119	#N/A	#N/A	#N/A	#N/A	#N/A	291.776	387.487	-0.40929	0.002074	0.002074	#N/A	#N/A	#N/A	#N/A	#N/A	LOC101268119	protein NRT1/ PTR FAMILY 6.2
gene-LOC101251451	421.889	535.96	-0.34526	0.00087841	0.0059854	343.07	524.692	-0.61297	1.7173e-07	1.7173e-07	320.921	429.075	-0.41901	0.0034782	0.0034782	-	-
gene-LOC100527965	903.319	771.33	0.22789	0.0053686	0.02802	660.106	521.513	0.33999	0.0010434	0.0010434	192.268	501.57	-1.3833	1.3576e-19	1.3576e-19	PIN1	auxin efflux carrier component 1
gene-LOC101263262	#N/A	#N/A	#N/A	#N/A	#N/A	1617.14	1293.14	0.32256	7.6104e-05	7.6104e-05	#N/A	#N/A	#N/A	#N/A	#N/A	LOC101263262	probable metal-nicotianamine transporter YSL6
gene-LOC101245696	571.456	773.596	-0.43694	3.5045e-05	0.00034276	418.813	274.251	0.61081	2.4263e-06	2.4263e-06	#N/A	#N/A	#N/A	#N/A	#N/A	LOC101245696	protein DETOXIFICATION 43
gene-LOC101251722	#N/A	#N/A	#N/A	#N/A	#N/A	3365.89	2916.53	0.20673	0.0031491	0.0031491	2787.69	2235.02	0.31879	0.0018493	0.0018493	LOC101251722	potassium channel AKT2/3
gene-LOC101248128	116.165	33.7842	1.7818	6.2393e-11	1.358e-09	517.126	249.088	1.0539	2.2222e-07	2.2222e-07	118.493	10.7627	3.4607	3.8667e-22	3.8667e-22	LOC101248128	transmembrane protein 45A
gene-LOC101263659	122.009	69.3325	0.81539	0.00038255	0.0029057	225.717	151.467	0.57551	0.00064165	0.00064165	#N/A	#N/A	#N/A	#N/A	#N/A	ABCB3	ABC transporter B family member 3
gene-LOC101265507	#N/A	#N/A	#N/A	#N/A	#N/A	201.875	141.396	0.51372	0.0030014	0.0030014	#N/A	#N/A	#N/A	#N/A	#N/A	ABCG28	ABC transporter G family member 28
gene-LOC101244366	#N/A	#N/A	#N/A	#N/A	#N/A	90.8453	142.866	-0.65318	0.0016267	0.0016267	#N/A	#N/A	#N/A	#N/A	#N/A	LOC101244366	purine permease 1
gene-LOC101245962	34.0035	91.6128	-1.4299	2.1641e-05	0.00022148	18.1673	112.755	-2.6338	4.0832e-18	4.0832e-18	41.256	74.3128	-0.84901	0.0048921	0.0048921	LOC101245962	probable xyloglucan endotransglucosylase/hydrolase protein 25
gene-LOC112940035	45.5353	22.4501	1.0203	0.0088994	0.04231	219.257	108.232	1.0185	1.1692e-08	1.1692e-08	2016.81	529.207	1.9302	4.6297e-63	4.6297e-63	LOC112940035	protein NRT1/ PTR FAMILY 1.2-like
gene-LOC101258210	3355.8	4869.54	-0.53713	1.0925e-18	4.3163e-17	3768.87	5549.69	-0.55828	0.0014433	0.0014433	#N/A	#N/A	#N/A	#N/A	#N/A	LOC101258210	probable aquaporin NIP-type
gene-LOC101268660	#N/A	#N/A	#N/A	#N/A	#N/A	142.023	305.304	-1.1041	1.2905e-10	1.2905e-10	25.0888	61.2068	-1.2866	0.00027526	0.00027526	LOC101268660	protein RESPONSE TO LOW SULFUR 3-like
gene-PRK2	5716.98	6813.15	-0.25307	2.2553e-10	4.659e-09	16411.8	21309	-0.37672	4.2816e-05	4.2816e-05	#N/A	#N/A	#N/A	#N/A	#N/A	PRK2	receptor-like protein kinase
gene-LOC101247985	#N/A	#N/A	#N/A	#N/A	#N/A	118.679	74.13	0.67894	0.0029399	0.0029399	35.3193	11.621	1.6037	0.00079684	0.00079684	LOC101247985	aluminum-activated malate transporter 2-like
gene-LOC101262303	#N/A	#N/A	#N/A	#N/A	#N/A	64.4611	108.579	-0.75224	0.001842	0.001842	#N/A	#N/A	#N/A	#N/A	#N/A	LOC101262303	potassium transporter 6-like
gene-LOC101263965	#N/A	#N/A	#N/A	#N/A	#N/A	4690.2	3569.77	0.39382	7.0494e-09	7.0494e-09	5443.38	2690.55	1.0166	2.0326e-24	2.0326e-24	LOC101263965	protein PIN-LIKES 7-like
gene-LOC100037509	460.545	576.946	-0.32509	0.0014	0.0089688	449.589	1014.76	-1.1745	1.9396e-31	1.9396e-31	445.724	674.34	-0.59732	3.7225e-06	3.7225e-06	LOC100037509	zinc transporter-like
gene-LOC101262119	1640.52	1172.11	0.48504	1.4258e-13	3.9505e-12	1144.88	943.358	0.27932	0.0022032	0.0022032	721.403	439.513	0.7149	2.1756e-08	2.1756e-08	LOC101262119	protein DETOXIFICATION 35
gene-LOC101251107	#N/A	#N/A	#N/A	#N/A	#N/A	0	23.4247	#NAME?	5.3697e-10	5.3697e-10	#N/A	#N/A	#N/A	#N/A	#N/A	LOC101251107	probable acyl-activating enzyme 1, peroxisomal
gene-LOC101261125	#N/A	#N/A	#N/A	#N/A	#N/A	639.174	520.853	0.29533	0.0055294	0.0055294	#N/A	#N/A	#N/A	#N/A	#N/A	LOC101261125	protein indeterminate-domain 9
